# Supplementary material for: Enterococcal bacteriophage: A survey of the tail associated lysin landscape
Source: Virus Res. 2023 Feb 22;327:199073. doi: 10.1016/j.virusres.2023.199073 (PMC10194240; doi:10.1016/j.virusres.2023.199073)
Supplement: Supplementary file 1 [file mmc1.xlsx]

## Sheet: Faecalis Phages database
Enterococcal phage genomes analysis
Accession	Name	New ICTV classification	Old ICTV classification	Size (bp)	GC %	CDS (RASTtk)	tRNA	Integrase	Repressor
GU815339	Enterococcus phage EFRM31	Siphoviridae*	Siphoviridae	16945	34.58	35	0	No	No
MK721195	Enterococcus phage vB_EfaP_Efmus1	Rountreeviridae-Sarlesvirinae- Copernicusvirus	Podoviridae	17927	33.54	25	0	No	No
MK721188	Enterococcus phage vB_EfaP_Ef6.2	Rountreeviridae-Sarlesvirinae- Copernicusvirus	Podoviridae	17966	32.82	26	0	No	No
JQ309827	Enterococcus phage vB_Efae230P-4	Rountreeviridae-Sarlesvirinae- Copernicusvirus	Podoviridae	17972	32.76	26	0	No	No
MK721196	Enterococcus phage vB_EfaP_Ef6.3	Rountreeviridae-Sarlesvirinae- Copernicusvirus	Podoviridae	18136	32.64	26	0	No	No
MK721193	Enterococcus phage vB_EfaP_Efmus4	Rountreeviridae-Sarlesvirinae- Copernicusvirus	Podoviridae	18186	33.43	24	0	No	No
MK721185	Enterococcus phage vB_EfaP_Efmus3	Rountreeviridae-Sarlesvirinae- Copernicusvirus	Podoviridae	18286	33.34	28	0	No	No
MK721197	Enterococcus phage vB_EfaP_Efmus2	Rountreeviridae-Sarlesvirinae- Copernicusvirus	Podoviridae	18366	33.25	28	0	No	No
MK721198	Enterococcus phage vB_EfaP_Ef7.4	Rountreeviridae-Sarlesvirinae- Copernicusvirus	Podoviridae	18415	33.1	25	0	No	No
MT747434	Enterococcus phage ZEF1	Rountreeviridae; Sarlesvirinae; Copernicusvirus	Podoviridae	18454	32.86	28	0	No	No
MT757399	Enterococcus phage AE4_17	Rountreeviridae; Sarlesvirinae; Copernicusvirus	Podoviridae	18477	32.88	28	0	No	No
KT932700	Enterococcus phage vB_EfaP_IME195	Rountreeviridae-Sarlesvirinae- Copernicusvirus	Podoviridae	18655	33.2	27	0	No	No
MK721183	Enterococcus phage vB_EfaP_Ef7.2	Rountreeviridae-Sarlesvirinae- Copernicusvirus	Podoviridae	18737	33.16	30	0	No	No
MK360025	Enterococcus phage vB_EfaP_Zip	Rountreeviridae; Sarlesvirinae; Minhovirus	Podoviridae	18742	35.04	22	0	No	No
MK721184	Enterococcus phage vB_EfaP_Ef7.3	Rountreeviridae-Sarlesvirinae- Copernicusvirus	Podoviridae	18818	32.95	27	0	No	No
KT945995	Enterococcus phage vB_EfaP_IME199	Rountreeviridae; Sarlesvirinae; Minhovirus	Podoviridae	18838	34.63	22	0	No	No
FJ792813	Enterococcus phage EFAP-1	Siphoviridae *	Siphoviridae	21115	36.72	24	0	No	No
CP002495	Enterococcus phage EF62phi	Podoviridae*	Podoviridae	30505	32.66	48	0	No	No
GQ478084	Enterococcus virus phiFL2A	Phifelvirus	Siphoviridae	36270	34.61	61	1	Yes	Yes
GQ478085	Enterococcus virus phiFL2B	Phifelvirus	Siphoviridae	36826	34.57	50	1	Yes	Yes
MN995824	Enterococcus phage EFP1	Siphoviridae*	Siphoviridae	37561	37.62	52	1	Yes	Yes
MT747435	Enterococcus phage AE4_2	Siphoviridae*	Siphoviridae	37561	37.62	52	1	Yes	No
GQ478088	Enterococcus phage phiFL4A	Siphoviridae*	Siphoviridae	37856	37.78	55	1	Yes	Yes
KX284704	Enterococcus virus SANTOR1	Efquatrovirus	Siphoviridae	37933	34.54	61	0	No	No
GQ478083	Enterococcus virus phiFL1C	Phifelvirus	Siphoviridae	38721	34.02	70	2	Yes	Yes
GQ478081	Enterococcus virus phiFL1A	Phifelvirus	Siphoviridae	38764	34.01	61	2	Yes	Yes
KT932701	Enterococcus virus IME196	Efquatrovirus	Siphoviridae	38886	34.97	60	0	No	No
GQ478082	Enterococcus virus phiFL1B	Phifelvirus	Siphoviridae	38989	33.98	63	2	Yes	Yes
MK721200	Enterococcus phage vB_EfaS_Ef5.3	Efquatrovirus	Siphoviridae	39115	34.84	61	0	No	No
GQ478086	Enterococcus virus phiFL3A	Phifelvirus	Siphoviridae	39576	34.55	67	2	Yes	Yes
MT119359	Enterococcus phage heks	Efquatrovirus	Siphoviridae	39708	34.98	64	0	No	No
MT350293	Enterococcus phage EFA-2	Autographiviridae - Studiervirinae	Podoviridae	39964	48.55	49	0	No	No
MG264739	Enterococcus phage phiNASRA1	Efquatrovirus	Siphoviridae	40139	34.74	62	0	No	No
MT520979	Enterococcus phage vB_EfaS-271	Efquatrovirus	Siphoviridae	40197	34.94	61	0	No	No
MH355583	Enterococcus phage vB_EfaS_LM99	Efquatrovirus	Siphoviridae	40203	35	62	0	No	No
LC513943	Enterococcus phage vB_EfaS-DELF1	Siphoviridae*	Siphoviridae	40248	34.93	62	0	No	No
GQ478087	Enterococcus virus phiFL3B	Phifelvirus	Siphoviridae	40275	34.5	66	2	Yes	Yes
KJ608188	Enterococcus phage EFC-1	Siphoviridae*	Siphoviridae	40286	34.5	58	1	Yes	Yes
MK721187	Enterococcus phage vB_EfaS_Ef6.1	Efquatrovirus	Siphoviridae	40429	34.96	66	0	No	No
MK721191	Enterococcus phage vB_EfaS_Ef5.4	Efquatrovirus	Siphoviridae	40685	34.67	67	0	No	No
KF733017	Enterococcus phage IME-EF4	Efquatrovirus	Siphoviridae	40692	34.62	60	0	No	No
MT350292	Enterococcus phage EFA-1	Autographiviridae - Studiervirinae - Kayfunavirus	Podoviridae	40712	50.14	52	0	No	No
MH203383	Enterococcus virus AL3	Efquatrovirus	Siphoviridae	40789	34.84	63	0	No	No
MH203384	Enterococcus virus AL2	Efquatrovirus	Siphoviridae	40836	34.51	62	0	No	No
MH375074	Enterococcus phage LY0323	Efquatrovirus	Siphoviridae	40876	34.67	59	0	No	No
MK982307	Enterococcus phage MSF2	Efquatrovirus	Siphoviridae	40880	34.45	66	0	No	No
JX193904	Enterococcus virus EfaCPT1	Efquatrovirus	Siphoviridae	40923	34.64	65	0	No	No
MH193369	Enterococcus virus LY0322	Efquatrovirus	Siphoviridae	40934	34.84	63	0	No	No
MK360024	Enterococcus phage vB_EfaS_Max	Efquatrovirus	Siphoviridae	40975	34.71	64	0	No	No
MF678789	Enterococcus virus phiSHEF4	Efquatrovirus	Siphoviridae	41081	34.72	63	0	No	No
KT945994	Enterococcus phage vB_EfaS_IME197	Siphoviridae*	Siphoviridae	41098	34.06	66	2	Yes	Yes
MK721190	Enterococcus phage vB_EfaS_Ef6.4	Efquatrovirus	Siphoviridae	41133	34.54	69	0	No	No
MK721199	Enterococcus phage vB_EfaS_Ef5.1	Efquatrovirus	Siphoviridae	41141	34.51	68	0	No	No
KR131750	Enterococcus virus EcZZ2	Efquatrovirus	Siphoviridae	41170	34.6	63	0	No	No
MK721186	Enterococcus phage vB_EfaS_Ef5.2	Efquatrovirus	Siphoviridae	41418	34.46	65	0	No	No
MG708276	Enterococcus virus PMBT2	Efquatrovirus	Siphoviridae	41489	34.69	65	0	No	No
MF678790	Enterococcus virus phiSHEF5	Efquatrovirus	Siphoviridae	41598	34.75	69	0	No	No
KF728385	Enterococcus virus EF3	Efquatrovirus	Siphoviridae	41687	34.6	68	0	No	No
MF678788	Enterococcus virus phiSHEF2	Efquatrovirus	Siphoviridae	41712	34.55	67	0	No	No
MK125140	Enterococcus phage Nonaheksakonda	Efquatrovirus	Siphoviridae	41994	34.56	74	0	No	No
KT588072	Enterococcus phage IME-EFm5	Siphoviridae*	Siphoviridae	42265	35.51	70	0	No	No
KJ010489	Enterococcus phage IME-EFm1	Siphoviridae*	Siphoviridae	42597	35.18	72	0	No	No
GQ452243	Enterococcus phage phiEf11	Siphoviridae*	Siphoviridae	42822	34.39	65	1	Yes	Yes
KJ094032	Enterococcus virus VD13	Saphexavirus	Siphoviridae	55073	40	89	2	No	No
MK570225	Enterococcus phage vB_EfaS_PHB08	Saphexavirus	Siphoviridae	55244	40.06	92	1	No	No
KJ127303	Enterococcus virus VD13	Saphexavirus	Siphoviridae	55726	40.01	88	2	No	No
MN103542	Enterococcus phage vB_EfaS_EF1c55	Saphexavirus	Siphoviridae	55876	39.78	98	1	No	No
KF192053	Enterococcus virus IMEEF1	Saphexavirus	Siphoviridae	57081	40.04	98	1	No	No
KY472224	Enterococcus phage EF-P10	Saphexavirus	Siphoviridae	57408	39.82	125	1	No	No
MH618488	Enterococcus phage vB_EfaS_HEf13	Saphexavirus	Siphoviridae	57811	40.03	99	1	No	No
KT932699	Enterococcus phage vB_EfaS_IME198	Saphexavirus	Siphoviridae	58000	40.02	95	1	No	No
MK721194	Enterococcus phage vB_EfaS_Ef7.1	Saphexavirus	Siphoviridae	58018	40.03	102	3	No	No
MN871443	Enterococcus phage EfsWh_1	Saphexavirus	Siphoviridae	58036	39.85	100	1	No	No
MH791415	Enterococcus phage EfsWh-1	Saphexavirus	Siphoviridae	58036	39.85	100	1	No	No
MK721189	Enterococcus phage vB_EfaS_Ef2.2	Saphexavirus	Siphoviridae	58400	39.92	102	2	No	No
JF731128	Enterococcus virus SAP6	Saphexavirus	Siphoviridae	58619	40	103	1	No	No
MK800154	Enterococcus phage Entf1	Saphexavirus	Siphoviridae	58938	39.93	98	2	No	No
KY303907	Enterococcus phage EF-P29	Saphexavirus	Siphoviridae	58984	39.77	102	2	No	No
MT939240	Enterococcus phage 9181	Siphoviridae*	Siphoviridae	71854	40.59	123	2	No	No
MT119361	Enterococus phage vipetofem	Andrewesvirinae; Vipetofemvirus	Siphoviridae	85371	30.29	131	1	Yes	No
MT119360	Enterococcus phage nattely	Andrewesvirinae; Vipetofemvirus	Siphoviridae	85669	30.2	128	1	Yes	No
MT939241	Enterococcus phage 9183	Andrewesvirinae; Denvervirus	Siphoviridae	86301	33	109	2	No	No
KR049063	Enterococcus virus EFLK1	Herelleviridae; Brockvirinae; Kochikohdavirus	Herelleviridae	130952	35.89	199	0	No	No
MK693030	Enterococcus phage vB_EfaM_Ef2.1	Herelleviridae; Brockvirinae; Kochikohdavirus	Herelleviridae	140938	35.87	206	6	No	No
LR031359	Enterococcus phage 156	Herelleviridae; Brockvirinae; Kochikohdavirus	Herelleviridae	141133	35.79	209	6	No	No
AB609718	Enterococcus virus EF24C	Herelleviridae; Brockvirinae; Kochikohdavirus	Herelleviridae	142072	35.74	219	4	No	No
AP018715	Enterococcus phage phiM1EF22	Herelleviridae; Brockvirinae; Kochikohdavirus	Herelleviridae	143046	35.95	206	4	No	No
MK268686	Enterococcus phage vB_EfaH_EF1TV	Herelleviridae; Brockvirinae; Kochikohdavirus	Herelleviridae	143507	35.84	212	5	No	No
AP018714	Enterococcus phage phiEF17H	Herelleviridae; Brockvirinae; Kochikohdavirus	Herelleviridae	143638	35.96	209	6	No	No
MN854830	Enterococcus phage PBEF129	Herelleviridae; Brockvirinae; Kochikohdavirus	Herelleviridae	144230	35.88	209	5	No	No
KJ801817	Enterococcus virus ECP3	Herelleviridae; Brockvirinae; Kochikohdavirus	Herelleviridae	145518	35.91	222	4	No	No
MK721192	Enterococcus phage vB_EfaM_Ef2.3	Herelleviridae; Brockvirinae; Kochikohdavirus	Herelleviridae	147289	35.86	224	5	No	No
KP339049	Enterococcus virus EFDG1	Herelleviridae; Brockvirinae; Schiekvirus	Herelleviridae	147589	37.2	189	23	No	No
MT856905	Enterococcus phage vB_EfaM_A2	Herelleviridae; Brockvirinae; Schiekvirus	Herelleviridae	149431	37.06	191	24	No	No
MH791397	Enterococcus phage EfsSzw-1	Herelleviridae; Brockvirinae; Schiekvirus	Herelleviridae	150272	36.83	187	25	No	No
MN241318	Enterococcus phage PEf771	Herelleviridae; Brockvirinae; Schiekvirus	Herelleviridae	151052	36.97	195	23	No	No
MN027503	Enterococcus phage vB_OCPT_Ben	Herelleviridae; Brockvirinae; Schiekvirus	Herelleviridae	151985	37.09	197	24	No	No
MH880817	Enterococcus virus EfV12	Herelleviridae; Brockvirinae; Schiekvirus	Herelleviridae	152770	37.02	201	24	No	No
KY549443	Enterococcus virus EFP01	Herelleviridae; Brockvirinae; Schiekvirus	Herelleviridae	155053	37.02	200	9	No	No
MT909815	Enterococcus phage iF6	Herelleviridae; Brockvirinae; Schiekvirus	Herelleviridae	156592	37.06	193	24	No	No
	*refer to old classification still remains upon checking the NCBI database as of 07/01/2023 i.e. still classed as unclasified sipho/ podo type viruses
