# Supplementary material for: Enterococcal bacteriophage: A survey of the tail associated lysin landscape
Source: Virus Res. 2023 Feb 22;327:199073. doi: 10.1016/j.virusres.2023.199073 (PMC10194240; doi:10.1016/j.virusres.2023.199073)
Supplement: Supplementary file 2 [file mmc2.xlsx]

## Sheet: prokaryotes-1
E.faecalis genoems (prophage)
Accession	Strain	Intact Prophage	Size (Kb)	CDS	GC%	Region position	tRNA
SAMN11397621	VE14089	1	43.9Kb	52	0.3759	288963-332961	0
		2	44.2Kb	59	0.3508	2697486-2741706	2
SAMN11415942	VE18379	1	43.9Kb	53	0.3759	288963-332961	0
		2	44.1Kb	62	0.3507	2697555-2741751	0
SAMN11416928	VE18395	1	43.9Kb	52	0.3759	288963-332961	0
		2	44.2Kb	59	0.3508	2680672-2724892	2
SAMN07572761	H25	1	42.3Kb	62	0.3556	859489-901804	1
		2	38.4Kb	49	0.3516	985103-1023524	0
		3	45.7Kb	68	0.342	2289168-2334915	2
		4	41.1Kb	58	0.3545	2572682-2613838 i	2
SAMN13220412	BFFF11	1	40.3Kb	54	0.3365	169735-210079	1
SAMN04621616	KB1
SAMN13536105	TH4125	1	39.9Kb	45	0.3463	878593-918589	2
		2	20.4Kb	25	0.3667	1828064-1848562	0
		3	53.8Kb	60	0.3466	1967594-2021402	1
		4	35Kb	50	0.3492	2475934-2511031	1
SAMN10163222	FDAARGOS_528	1	36.5Kb	49	0.3473	2063551-2100104	0
SAMN03081447	DENG1	1	37.5Kb	52	0.3772	264700-302267	0
		2	59.6Kb	50	0.3668	406936-466612	1
		3	39.9Kb	58	0.3437	907952-947898	2
SAMN13182396	111540027-2	1	41.4Kb	62	0.3415	568415-609823	2
		2	20Kb	24	0.3685	1552876-1572887	0
		3	49.9Kb	48	0.3806	2887006-2936962	0
SAMN13182397	111540047-1	1	49.9Kb	49	0.3806	231-50174	0
		2	20Kb	24	0.3685	1364306-1384317	0
		3	48.2Kb	64	0.3456	2317482-2365694	2
SAMN12990710	JY32	1	63.7Kb	46	0.4177	312399-376116	0
		2	20.4Kb	25	0.3667	1293122-1313620	0
SAMN11959349	HA-1	1	40.6Kb	53	0.3426	1139855-1180541	1
		2	46.6Kb	59	35.49%	2140169-2186790	2
SAMEA3614265	NCTC8732	1	60.3Kb	49	0.3655	370796-431185	1
		2	37.7Kb	62	0.3532	888536-926332	2
		3	35.4Kb	49	34.32%	1832766-1868194	1
		4	54.8Kb	63	0.3481	1960271-2015074	0
SAMN06173351	FDAARGOS_338	1	56.6Kb	37	0.3641	151140-207818 in	0
		2	46.3Kb	50	0.3497	2163025-2209325	1
		3	41.3Kb	61	0.3399	2318944-2360325	0
SAMN10346775	FDAARGOS_611	1	36.4Kb	44	0.3451	1360678-1397126	0
SAMN09428130	C54	1	40.9Kb	54	0.3376	1757459-1798395	2
SAMEA2272087	Symbioflor 1	1	41.3Kb	30	0.3656	426504-467901	0
		2	41.6Kb	56	0.3583	1539111-1580716	2
		3	45.2Kb	64	0.3463	1846700-1891973	1
		4	59.2Kb	54	0.3665	2366909-2426167	2
SAMEA5851198	MGYG-HGUT-01694	1	41.3Kb	30	36.56%	426504-467901	0
		2	41.6Kb	56	0.3583	1539111-1580716	2
		3	45.2Kb	64	0.3463	1846700-1891973	1
		4	59.2Kb	54	0.3665	2366909-2426167	2
SAMN12272102	L8	1	42.7Kb	52	0.3504	750076-792860	2
		2	39Kb	57	0.3453	1725957-1765019	1
SAMN04585513	LD33	1	21.2Kb	21	0.3696	2282284-2303518	0
SAMN12168219	DM01	1	44Kb	60	0.3609	2040494-2084580	1
SAMN02603002	OG1RF
SAMEA1046663	NCTC8745
SAMD00056606	W11
SAMN11388367	SGAir0397	1	37.4Kb	44	0.3479	869636-907070	1
SAMN13182395	092160007-3
SAMN06042544	L12
SAMN02603978	V583	1	43.9Kb	52	0.3759	288966-332964	0
		2	44.1Kb	62	0.3507	2697272-2741468	0
SAMN00808929	B594 (EnGen0107)	1	42.6Kb	52	0.3769	254902-297553	0
		2	39.4Kb	54	0.3523	2593130-2632541	1
SAMN06270347	CLB21560	1	42.5Kb	65	0.3358	902719-945301	4
		2	43.9Kb	61	0.3519	2445583-2489511	1
SAMN09640605	TY1	1	59Kb	73	34.45%	506406-565408	1
		2	40.8Kb	57	33.70%	864382-905241	4
		3	41.4Kb	62	0.3486	2405389-2446809	1
SAMN08689725	CVM N48037F	1	41.2Kb	38	0.3561	122-41378	0
		2	39.6Kb	50	0.3369	2156250-2195935	1
SAMN02603509	62	1	37.2Kb	57	0.3518	1331234-1368527	0
		2	38.3Kb	53	0.3375	2326909-2365288	0
SAMN02603765	D32	1	37.5Kb	51	0.3773	257732-295298	0
		2	39.4Kb	56	0.3446	1710922-1750404	0
		3	67.7Kb	66	0.3598	2310353-2378090	0
		4	41.9Kb	57	0.3527	2469609-2511546	0
SAMN10962800	R712	1	38Kb	58	0.3516	822925-861011	1
		2	56.2Kb	54	34.63%	1976833-2033072	1
SAMN02870637	ATCC 29212	1	46.2Kb	57	0.3538	1549285-1595553	0
		2	43.6Kb	66	0.3547	1653405-1697061	0
SAMN08803040	FC	1	35.9Kb	46	0.3514	1045103-1081071	1
		2	38.1Kb	55	0.3395	1903347-1941508	1
SAMN06173337	FDAARGOS_324	1	42.9Kb	48	0.4363	390880-433875 i	0
		2	38.4Kb	32	0.3675	481230-519644	0
SAMN13182398	133170041-3	1	21.7Kb	25	0.3705	1270320-1292097	0
SAMD00113788	KUB3006	1	46.5Kb	43	0.3543	1739839-1786361	0
		2	41.2Kb	62	0.3425	1894717-1936015	2
SAMD00113789	KUB3007	1	46.5Kb	47	0.3543	1738305-1784827	0
		2	41.2Kb	63	0.3425	1893183-1934481	2
SAMN04859054	sorialis
SAMN07352899	L15	1	38.1Kb	54	0.3395	1755427-1793589	1
		2	39.1Kb	52	0.3563	2279095-2318262	1
SAMN14253864	ES-1	1	36.1Kb	46	35.27%	918347-954505	0
		2	36.8Kb	50	33.73%	1732122-1769000	1
SAMN09428129	C25	1	41.4Kb	60	0.3425	916689-958089	2
		2	33.5Kb	46	0.3505	1068407-1101980	0
SAMN08689724	CVM N60443F
SAMN07371835	ARO1/DG	1	38.6Kb	63	0.3507	726820-765425	0
		2	40.6Kb	57	0.3542	2242691-2283346	0
SAMN15900780	SF28073	1	39.6Kb	55	0.34	2193723-2233406	2
		2	54.5Kb	61	0.3571	2250280-2304838	2
		3	42.7Kb	60	0.3568	2452715-2495433	1
SAMN14408962	EGM183	1	40Kb	58	0.3472	723139-763224	3
