# Supplementary material for: Enterococcal bacteriophage: A survey of the tail associated lysin landscape
Source: Virus Res. 2023 Feb 22;327:199073. doi: 10.1016/j.virusres.2023.199073 (PMC10194240; doi:10.1016/j.virusres.2023.199073)
Supplement: Supplementary file 3 [file mmc3.xlsx]

## Sheet: prokaryotes
E.faecium genomes (prophage)
Accession	Strain	Intact Prophage	Size (Kb)	CDS	GC%	Region position	tRNA
SAMN11269520	ZY11	1	47.3Kb	58	0.3591	792629-839934	1
		2	44.2Kb	50	0.3505	2023709-2067909	1
SAMN14969421	FS 86	1	38.2Kb	52	0.3523	999170-1037418	0
		2	40.4Kb	55	0.3729	2249704-2290109	0
SAMN12688234	DT1-1	1	38.2Kb	52	35.22%	999170-1037417	0
		2	40.4Kb	55	0.373	2248321-2288722	0
SAMN09464428	BM4105-RF	1	44.1Kb	55	0.3605	988722-1032858	0
SAMEA3726417	EFE10021	1	35.3Kb	47	0.358	981158-1016462	0
SAMN04009964	64/3	1	52.7Kb	56	0.355	51945-104703	1
		2	36.4Kb	46	0.3699	2387655-2424057	0
SAMEA3614259	3012STDY6244127	1	40Kb	56	0.354	1167779-1207821	0
SAMEA4884567	E2079	1	36.5Kb	54	0.3766	992285-1028789	0
SAMN07211315	WEFA23	1	29.9Kb	25	0.3678	1643515-1673444	0
SAMEA4557825	NCTC7174
SAMEA4885972	E9101
SAMN07198401	16-346	1	53.4Kb	59	0.3594	826396-879872	1
		2	42.5Kb	58	0.361	2165404-2207993	1
		3	40.1Kb	54	0.3515	2674525-2714626	1
SAMN10264165	Gr17	1	23.8Kb	28	36.53%	312188-336068	0
SAMN10867605	ZY2	1	44.2Kb	50	35.06%	2024125-2068325	1
SAMN03988632	ISMMS_VRE_1	1	47.2Kb	66	0.3583	836636-883860	1
		2	6.9Kb	10	0.3575	1795292-1802284	0
		3	43.5Kb	62	0.3563	2053394-2096990	1
SAMN13283502	VRE	1	41Kb	60	0.3538	800047-841120	1
		2	44.7Kb	61	0.3577	890845-935584	1
		3	50.9Kb	58	0.3686	1777235-1828222	1
		4	55Kb	66	0.3721	2436513-2491603	1
		5	40Kb	51	35.15%	2680814-2720906	1
SAMN06186500	2014-VREF-41	1	63.8Kb	65	0.3614	475815-539712	2
		2	61.4Kb	67	0.3562	1344432-1405874	0
SAMN06472830	2014-VREF-268	1	52.6Kb	61	0.3618	1427410-1480033	1
		2	49Kb	56	35.94%	2873149-2922188	1
SAMN04418075	6000000	1	50.6Kb	52	35.51%	502338-552962	2
		2	40.3Kb	53	0.3804	828357-868690	0
		3	44.5Kb	58	0.3613	1870787-1915380	1
		4	43.7Kb	60	0.355	1957785-2001495	1
SAMN06018903	VRE001	1	49.1Kb	51	35.43%	185319-234443	1
		2	43.7Kb	59	0.3551	1626000-1669711	1
SAMN06019998	E1	1	42.4Kb	51	34.84%	192456-234870	1
		2	41.3Kb	58	0.3662	1035199-1076582	1
		3	46Kb	60	35.92%	1941157-1987217	1
SAMEA4885722	E8328	1	48.3Kb	62	0.3583	780301-828612	1
		2	50.4Kb	72	0.3722	1733693-1784141	1
		3	40Kb	52	0.3515	2613978-2654070	1
SAMEA4885688	E8284	1	48.3Kb	62	35.83%	780301-828612	1
		2	50.4Kb	72	37.23%	1731252-1781700	1
		3	40Kb	52	0.3515	2611270-2651362	1
SAMN10863492	UAMSEF_09	1	38.7Kb	54	0.3618	795061-833802	1
		2	43.7Kb	56	0.3551	883505-927216	0
		3	55.5Kb	57	0.368	1789177-1844708	1
SAMN10863493	UAMSEF_20	1	38.7Kb	52	0.3618	795069-833812	1
		2	49.2Kb	63	0.3597	878835-928072	1
		3	45.2Kb	49	0.3615	1794246-1839523	0
		4	35.9Kb	12	0.3953	2600512-2636459	1
SAMN08628412	AUSMDU00004142	1	42.6Kb	65	0.3554	789679-832376	2
		2	42Kb	59	35.48%	883893-925910	1
		3	36Kb	27	0.3538	999996-1036025	0
SAMN06472829	2014-VREF-63	1	43.6Kb	56	0.3569	679141-722796	0
		2	41.4Kb	57	35.60%	822404-863871	1
SAMN15643623	AML0157	1	46.4Kb	63	0.3605	823863-870347	1
		2	47.2Kb	58	0.3772	1908810-1956031	0
SAMEA4885156	E7356	1	51Kb	65	0.3568	857012-908076	1
SAMEA4067785	Ef_aus00233	1	47.2Kb	63	0.358	911595-958837	1
		2	52.8Kb	59	0.3523	2363454-2416318	1
SAMN08628413	AUSMDU00004167	1	45.2Kb	60	0.3588	911176-956430	1
SAMN06621457	CFSAN059071	1	44.5Kb	61	0.3614	800800-845392	1
		2	47.2Kb	58	0.3772	1851389-1898610	0
		3	40Kb	51	0.3515	2578117-2618209	1
SAMN06621458	CFSAN059070	1	44.5Kb	60	0.3614	799276-843868	1
		2	47.2Kb	57	37.72%	1849864-1897085	0
		3	40Kb	54	0.3515	2575068-2615160	1
SAMN07679732	Efaecium_ER04526.3A	1	48.5Kb	58	35.92%	842648-891205	1
		2	57.9Kb	73	0.3676	1737602-1795545	1
		3	30Kb	13	0.3634	1837967-1868009	0
		4	58.7Kb	74	0.3649	2094566-2153356	2
SAMN07679734	Efaecium_ER04619.3A	1	48.5Kb	61	0.3592	843981-892538	1
		2	44.5Kb	57	0.3675	1729971-1774494	0
		3	43.5Kb	59	35.64%	2105707-2149303	1
SAMN07679729	Efaecium_ER04120.3A	1	48.5Kb	61	0.3592	844123-892680	1
		2	44.5Kb	57	0.3675	1730112-1774635	0
		3	43.5Kb	59	35.64%	2108668-2152264	1
SAMN07679731	Efaecium_ER04484.3A	1	48.5Kb	61	0.3592	843981-892538	1
		2	44.5Kb	57	0.3675	1729970-1774493	0
		3	43.5Kb	59	35.64%	2105706-2149302	1
SAMN05933398	E232	1	40.3Kb	52	0.3541	843144-883483	1
		2	45.1Kb	57	37.02%	1721166-1766327	0
		3	45.2Kb	60	0.3572	2109909-2155188	1
SAMN05933399	E240	1	47.2Kb	60	0.3583	838183-885407	1
		2	45.1Kb	58	0.3702	1721166-1766327	0
		3	45.2Kb	60	0.3572	2109909-2155188	1
SAMN05933400	E243	1	47.2Kb	60	0.3583	838183-885407	1
		2	45.1Kb	58	0.3702	1721166-1766327	0
		3	45.2Kb	60	0.3572	2109909-2155188	1
SAMN07679730	Efaecium_ER04462.3A	1	48.5Kb	58	35.92%	842649-891206	1
		2	57.9Kb	73	0.3674	1737603-1795530	1
		3	30Kb	13	0.3634	1837952-1867994	0
		4	58.7Kb	74	0.3649	2094551-2153341	2
SAMN07679733	Efaecium_ER04526.5A	1	48.5Kb	58	35.92%	842649-891206	1
		2	57.9Kb	73	0.3676	1737604-1795547	1
		3	29.9Kb	13	36.38%	1837969-1867946	0
		4	58.7Kb	74	0.3649	2094503-2153293	2
SAMEA4885529	E8014	1	40.3Kb	58	0.3804	1043076-1083409	0
		2	44.5Kb	61	0.3613	2090674-2135271	1
SAMN07679728	Efaecium_ER03933.3A	1	48.5Kb	61	35.92%	842649-891206	1
		2	44.5Kb	57	0.3675	1726954-1771477	0
		3	43.5Kb	59	0.3564	2101357-2144953	1
SAMN08628409	AUSMDU00004024	1	46.2Kb	61	0.362	816519-862795	1
		2	47.2Kb	53	0.3772	1865715-1912934	0
SAMN08093650	15-307-1	1	50.2Kb	62	0.3598	839957-890248	1
SAMN08628410	AUSMDU00004028	1	47.2Kb	60	0.358	864326-911568	1
		2	43.9Kb	47	0.351	2083616-2127603	2
SAMN11490474	VB3025	1	47.2Kb	62	35.82%	998352-1045596	1
SAMN03988624	ISMMS_VRE_7	1	49.8Kb	57	0.3603	199699-249552	0
		2	47.2Kb	60	0.3583	1452921-1500144	1
SAMEA4885040	E7199	1	40Kb	62	0.3562	760675-800680	1
		2	46.4Kb	60	35.80%	845703-892177	1
SAMN10863491	UAMSEF_08	1	49.2Kb	63	0.3597	843376-892613	1
SAMN10863479	UAMSEF_01	1	49.2Kb	63	0.3597	843371-892608	1
SAMN06252387	AALTL	1	47.2Kb	60	35.83%	208327-255551	1
		2	48.5Kb	59	0.3596	1810018-1858537	1
SAMN03988631	ISMMS_VRE_12	1	47.2Kb	66	0.3583	836636-883860	1
		2	6.9Kb	10	0.3575	1795292-1802284	0
		3	43.5Kb	62	0.3563	2053394-2096990	1
SAMN11633508	VB3240	1	47.2Kb	61	35.81%	868582-915822	1
SAMEA4885012	E7171	1	40.3Kb	59	0.3541	856904-897243	1
		2	13.2Kb	13	0.3555	927738-941035	0
		3	57.1Kb	66	0.3637	1788802-1845986	1
		4	8.5Kb	13	0.3407	1866572-1875159	0
SAMD00202474	KUHS13	1	40.5Kb	64	0.3541	852776-893345	1
		2	13.2Kb	13	0.3555	923590-936886	0
SAMN03988627	ISMMS_VRE_9	1	47.2Kb	66	35.83%	836636-883860	1
		2	6.9Kb	10	0.3575	1791465-1798457	0
		3	43.5Kb	62	35.63%	2049567-2093163	1
SAMN14675383	A15023	1	47.2Kb	62	0.3582	822912-870157	1
		2	55Kb	60	36.38%	1782345-1837423	1
SAMN10867607	SRR24	1	46.8Kb	56	35.77%	763028-809906	1
		2	42Kb	33	0.3663	955187-997199	0
		3	44.6Kb	50	35.78%	1988487-2033105	1
		4	45.3Kb	63	35.12%	2277045-2322374	0
SAMN03486724	E39	1	40.3Kb	52	35.41%	828049-868388	1
		2	40.3Kb	52	36.23%	1768759-1797468	0
		3	58.7Kb	69	0.3649	2024024-2082814	2
SAMN08174306	SC4	1	47.2Kb	60	35.83%	816775-864021	1
		2	57.1Kb	63	0.3637	1748452-1805636	1
SAMEA3726428	EFE11651	1	47.6Kb	62	0.3584	794953-842619	1
		2	41.6Kb	59	0.3577	1754316-1795944	1
SAMN12141647	515	1	46.1Kb	62	0.3619	36894-83009	1
		2	44.2Kb	53	0.3505	1302013-1346213	1
SAMEA4884718	E4438	1	49.6Kb	62	0.3694	2259048-2308693	0
SAMN06006823	A_020709_82	1	42.3Kb	63	0.3548	749728-792032	1
		2	48.7Kb	56	0.3707	1588481-1637193	1
		3	54.5Kb	68	0.3739	2216242-2270812	1
SAMN07638053	K60-39	1	42.5Kb	46	35.52%	723829-766424	0
		2	46.1Kb	61	0.3619	811446-857561	1
SAMN08628411	AUSMDU00004055	1	39.9Kb	33	0.3568	118914-158826	0
SAMEA4884683	E4402
SAMN10237539	JE1	1	41.9Kb	57	0.3616	1977937-2019900	0
SAMN11890391	VRE1	1	46Kb	55	35.02%	1993321-2039412	1
SAMEA4884801	E6055	1	47.2Kb	63	0.3582	1870892-1918137	1
SAMN11848047	HOU503	1	40.3Kb	48	0.3541	2476831-2517170	0
SAMEA4885076	E7237	1	40Kb	51	0.3514	2443126-2483218	1
SAMN00002237	DO	1	46.7Kb	64	0.3604	816197-862979	1
SAMEA4885795	E8423	1	47.2Kb	63	0.3583	2491366-2538612	1
SAMN10754017	SRCM103470	1	43.2Kb	53	0.356	947942-991155	0
		2	36.8Kb	50	0.3478	1886680-1923525	0
		3	42.5Kb	65	0.3743	1973717-2016292	1
		4	42.2Kb	54	38.17%	2271292-2313563	1
SAMN02194078	T110	1	41.9Kb	55	0.3616	1944710-1986673	0
SAMN04201208	UW7606x64/3 TC1	1	45.3Kb	51	0.3487	1454779-1500112	0
		2	47.4Kb	46	0.3716	1696707-1744135	0
SAMEA4884974	E7098	1	41.9Kb	56	0.3552	781228-823195	0
		2	54.4Kb	58	0.3609	1974470-2028892	2
SAMEA4884544	E1774	1	47.2Kb	63	0.3582	797191-844437	1
SAMN11952093	DB-1	1	51.2Kb	53	0.3634	1948496-1999783	1
		2	38Kb	54	0.3587	2186182-2224261	0
SAMN11942429	F17E0263	1	45.6Kb	58	0.3623	35462-81102	0
		2	62.8Kb	69	0.3717	929456-992328	1
SAMN11974796	FB-1	1	53Kb	54	0.3622	1018430-1071524	1
		2	38Kb	54	0.3587	1257923-1296002	0
SAMEA4884734	E4456	1	47.2Kb	63	0.3583	764683-811928	1
SAMN02604149	NRRL B-2354 (ATCC 8459)	1	41Kb	53	0.3579	1164604-1205690	1
		2	46Kb	58	0.3496	1881273-1927313	1
SAMN14446140	BIOPOP-3 ALE	1	40.7Kb	63	0.3778	10882-51604	1
		2	48.4Kb	55	0.3681	2584454-2632949	0
SAMN14446138	BIOPOP-3 WT	1	50.5Kb	57	0.3695	2468514-2519059	0
		2	40.7Kb	63	37.78%	2528000-2568722	1
SAMN08102921	LS170308	1	38Kb	49	0.3608	1159366-1197403	0
SAMN08289536	CBA7134	1	37.2Kb	52	0.3719	971869-1009146	0
		2	37.6Kb	50	0.3636	1237836-1275460	0
SAMN12828129	LAC7.2	1	60.1Kb	80	0.3597	827544-887743	2
SAMN11960005	HB-1	1	29.2Kb	43	0.3526	541-29813	0
		2	46.6Kb	49	0.3502	2294601-2341237	0
		3	45.1Kb	65	0.3602	2570908-2616080	1
SAMN12530214	FA3	1	38.5Kb	65	0.3677	2493380-2531957	0
		2	30.7Kb	50	0.3863	2569288-2600049	0
SAMN03339922	UW8175	1	47.2Kb	60	35.82%	1923239-1970484	1
SAMN10697318	NM213	1	47.7Kb	50	0.3443	525570-573362	0
		2	42Kb	57	0.3695	2388988-2431023	0
SAMN08689723	FSIS1608820	1	35.3Kb	35	0.3621	1393122-1428508	0
SAMN07945858	HY07
SAMN10742281	SRCM103341	1	36.4Kb	49	37.18%	988218-1024678	0
SAMN12650248	DMEA02	1	43.2Kb	54	0.3562	942116-985361	0
SAMN06173336	FDAARGOS_323	1	51Kb	56	0.3612	1002453-1053471	0
		2	49.2Kb	62	36.30%	2389905-2439160	1
SAMD00112300	QU 50	1	37.3Kb	38	0.354	1170801-1208135	0
SAMEA4884531	E1334	1	46.8Kb	51	0.3432	1359979-1406832	1
SAMN11942428	N56454
SAMEA4884426	E0139
SAMEA4884467	E0595
SAMEA4884646	E4227	1	36.8Kb	53	37.39%	896588-933449	0
SAMEA4884658	E4239	1	36Kb	53	37.31%	888504-924543	0
SAMN02604218	Aus0004	1	49.3Kb	58	0.3578	824222-873620	1
		2	42.2Kb	58	35.44%	1452137-1494404	1
		3	38.9Kb	61	36.09%	2397909-2436902	1
SAMEA4357170	Ef_DMG1500501	1	43.7Kb	62	0.358	911993-955727	0
		2	59.2Kb	66	0.3627	2341734-2400952	1
SAMN04488250	ATCC 700221	1	41.8Kb	54	0.355	771626-813483	1
		2	91.1Kb	98	0.3616	1648893-1740045	1
		3	38.2Kb	38	0.3689	2145712-2183965	0
		4	53.2Kb	62	0.375	2336031-2389268	1
SAMEA4884693	E4413
SAMEA4885631	E8202	1	46Kb	63	0.3591	820139-866198	1
		2	52.5Kb	59	0.3699	1759818-1812347	1
		3	50.5Kb	64	0.3598	2425435-2475952	1
		4	40Kb	51	0.3515	2665163-2705255	1
SAMEA4885787	E8414	1	44.8Kb	77	37.23%	773251-818147	1
		2	46Kb	63	0.3591	863170-909229	1
		3	50.9Kb	58	0.3686	1805695-1856682	1
		4	50Kb	65	0.3578	2474037-2524069	0
SAMN02604219	AUS0085	1	61.1Kb	54	0.3834	766211-827407	1
		2	48.9Kb	58	0.3631	876860-925786	0
		3	44.1Kb	50	0.3506	2208334-2252528	1
		4	58.4Kb	56	0.369	2439241-2497696	1
SAMEA4885079	E7240	1	39.3Kb	60	0.3532	811581-850880	1
		2	44.5Kb	61	0.3613	895903-940498	1
		3	44.2Kb	53	0.3505	2287073-2331273	1
SAMEA4885211	E7429	1	46.8Kb	59	0.3579	815029-861925	1
		2	52.4Kb	59	0.3669	1720979-1773385	1
		3	40Kb	51	0.3514	2583527-2623619	1
SAMEA4885473	E7933	1	47Kb	59	0.3574	780301-827381	1
		2	53.9Kb	60	0.3672	1725993-1779921	1
		3	40Kb	51	0.3514	2614391-2654483	1
SAMEA4885755	E8377	1	48.3Kb	62	0.3583	780301-828612	1
		2	50.4Kb	72	0.3723	1733693-1784141	1
		3	39.5Kb	50	0.3512	2614587-2654126	1
SAMEA4884860	E6975	1	44.6Kb	61	36.13%	47709-92308	1
		2	47.2Kb	58	0.3771	1094106-1141327	0
		3	40Kb	51	0.3515	1812230-1852322	1
		4	37.5Kb	47	0.3558	2880315-2917833	0
SAMN12818041	V2937	1	51.3Kb	61	0.3576	818359-869741	1
		2	42.2Kb	58	0.3614	2350189-2392487	2
SAMEA4885694	E8290	1	48.3Kb	62	35.83%	782191-830502	1
		2	50.4Kb	71	37.23%	1735583-1786031	1
		3	40Kb	51	0.3515	2582738-2622830	1
SAMN12818007	V1836	1	48.7Kb	62	0.3589	2150905-2199671	1
SAMEA4885231	E7471	1	43Kb	58	0.3573	191726-234783	1
		2	50.2Kb	67	0.3562	1572987-1623223	1
SAMN10273305	RBWH1	1	46.4Kb	51	35.57%	856549-902951	1
		2	15Kb	13	0.3576	931285-946342	0
SAMN12138986	VVEswe-S	1	42.5Kb	63	0.3552	715995-758590	1
		2	44.5Kb	61	0.3613	803613-848206	1
		3	42.4Kb	58	36.26%	2130156-2172617	1
SAMN12138936	VVEswe-R	1	42.5Kb	63	0.3552	715995-758590	1
		2	44.5Kb	61	0.3615	803613-848206	1
		3	42.4Kb	58	0.3626	2129960-2172421	1
SAMEA4885624	E8195	1	46Kb	63	35.91%	822114-868173	1
		2	52.7Kb	59	0.3637	2280522-2333247	1
SAMN14675395	BP657	1	49.1Kb	63	0.3586	785951-835065	1
		2	47Kb	54	0.3533	2103150-2150246	1
SAMN03988630	ISMMS_VRE_11	1	32.1Kb	12	37.03%	617927-650078	1
		2	52.1Kb	52	0.3567	1028972-1081157	1
		3	44.5Kb	58	0.3613	2301281-2345869	1
SAMEA4884910	E7025	1	40.7Kb	64	0.3539	855433-896214	1
		2	13.2Kb	13	0.3556	926188-939485	0
		3	57.1Kb	66	0.3637	1788762-1845946	1
SAMN06463381	2014-VREF-114	1	23.3Kb	35	0.3558	90-23450	1
		2	42.8Kb	50	0.3556	2746964-2789825	1
		3	25.1Kb	49	0.3463	2779739-2804858	1
SAMN14675393	BP3378	1	48.6Kb	54	0.3542	567637-616245	1
		2	42Kb	49	35.48%	2117736-2159754	0
SAMEA4885352	E7654	1	86.3Kb	121	0.3579	824874-911196	2
		2	43.8Kb	62	0.3646	2057874-2101711	1
SAMN14675380	A10290	1	48.7Kb	63	0.3593	755542-804264	1
		2	47.3Kb	66	0.3563	2074358-2121722	1
SAMN04045274	E745	1	58.2Kb	58	0.3604	735940-794192	1
		2	50.4Kb	68	0.3656	1367575-1417977	2
		3	58.4Kb	71	0.3778	2250614-2309070 i	1
SAMEA4885360	E7663	1	39.9Kb	62	0.3557	830032-869973	1
		2	43.8Kb	62	0.3646	2018364-2062201	1
		3	41.2Kb	64	0.3639	2172565-2213798	2
SAMN14675385	A4694
SAMEA4884873	E6988	1	47.2Kb	63	0.3583	820511-867756	1
		2	15.6Kb	17	0.3606	896328-911978	0
		3	42.3Kb	56	0.3488	2461637-2503996	1
SAMN14675398	BA17124	1	47.2Kb	62	0.3583	768415-815660	1
		2	51.7Kb	64	36.00%	2002498-2054264	1
SAMEA4884945	E7067	1	40.7Kb	62	35.39%	786749-827530	1
		2	15.6Kb	17	36.06%	860358-876008	0
		3	45.5Kb	57	0.3509	2026440-2072031	1
		4	40.7Kb	59	0.3518	2452775-2493554	1
SAMN14675394	BP5067	1	47.2Kb	62	0.3583	766633-813878	1
		2	51.7Kb	64	0.36	2000716-2052482	1
SAMN14675381	A11051	1	47.2Kb	62	35.83%	763759-811007	1
SAMEA4884735	E4457	1	48.7Kb	64	35.89%	831836-880603	1
SAMEA4884790	E6043	1	47.2Kb	62	35.82%	791102-838347	1
		2	13.2Kb	13	0.3557	866919-880216	0
		3	42.1Kb	42	0.3512	2033308-2075418	0
SAMEA4885602	E8172	1	53.5Kb	65	0.3603	829761-883282	2
SAMEA4884924	E7040	1	47.2Kb	63	0.3582	783505-830749	1
		2	15.6Kb	17	36.08%	862175-877825	0
		3	34.7Kb	42	0.3478	2421137-2455912	0
SAMEA4885488	E7948	`1	46.1Kb	59	35.80%	1759153-1805281	1
SAMEA4885878	E8691	1	31Kb	36	0.3677	2161630-2192703	1
SAMEA4885924	E8927	1	48.7Kb	63	0.3588	714864-763634	1
		2	48.9Kb	59	0.3593	1619069-1668002	0
SAMN14675384	A3895	1	47.2Kb	62	0.3582	827360-874605	1
SAMN14675386	A6521	1	39.3Kb	60	0.3531	793578-832877	1
		2	48.9Kb	64	0.3588	877900-926824	1
SAMN14675388	A7214	1	49.1Kb	63	0.3586	780000-829114	1
		2	47Kb	59	0.3533	2092724-2139820	2
SAMN16287686	VB3338	1	48.6Kb	59	0.3542	567637-616245	2
		2	42Kb	49	0.3548	2117736-2159754	0
